# Supplementary material for: Evidence of molting and the function of “rock-nosing” behavior in bowhead whales in the eastern Canadian Arctic
Source: PLoS One. 2017 Nov 22;12(11):e0186156. doi: 10.1371/journal.pone.0186156 (PMC5699794; doi:10.1371/journal.pone.0186156)
Supplement: S1 Data — (XLSX) [file pone.0186156.s002.xlsx]

## Sheet: Sheet1
Image Number	Filename	Date and Timestamp	Date	Time	Latitude		Longitude		Altitude	Shutter Speed	F-number	Exposure Time	whale_ID	length	cropped	best	tagged?	s.mouth	s.mud	s.confid	s.mudamt	s.mudtype	s.mudtype.new	s.mudcoat	s.plume	SF Comments	Notes
2016080700680	DJI_0068 (1).dng	2016-08-07T10:55:38	2016-08-07	10:55:38	66	4.5961N	65	54.9531W	48.625	8.875	2.8	0.002129	50405	NA	Y	Y	NA	0	0	definite	3	2	2	0	0		s.mudtype.new only includes one category for lines on the whale's body (if lines are present score =1)
2016080700350	DJI_0035-2.dng	2016-08-07T10:12:49	2016-08-07	10:12:49	66	4.8849N	65	55.8961W	47.232	8.828	2.8	0.0022	50406	NA	Y	Y	NA	0	0	definite	1	2	2	0	0
2.01608e+12	DJI_0164.dng	2016-08-07T14:54:06	2016-08-07	14:54:06	65	57.7594N	65	56.7106W	44.806				50407	NA	Y	Y	NA	1	0	definite	1	2	2	0	0
2016080700111	DJI_0011 (4).dng	2016-08-07T10:46:26	2016-08-07	10:46:26	66	4.6737N	65	56.5099W	46.925	8.859	2.8	0.002153	50408	NA	Y	Y	NA	0	0	definite	1	2	2	0	0
2016080700251	DJI_0025 (2).dng	2016-08-07T10:51:19	2016-08-07	10:51:19	66	4.8024N	65	55.2699W	47.925	8.601	2.8	0.002574	50409	NA	Y	Y	NA	0	0	definite	2	4	1	0	0
2016080700310	DJI_0031.dng	2016-08-07T10:51:39	2016-08-07	10:51:39	66	4.8063N	65	55.2485W	48.025	8.367	2.8	0.003028	50410	8.69	Y	Y	NA	0	0	definite	1	2	2	0	0
2016080700361	DJI_0036 (2).dng	2016-08-07T10:52:03	2016-08-07	10:52:03	66	4.8003N	65	55.1777W	47.625	9.437	2.8	0.001442	50411	NA	Y	Y	NA	0	0	definite	2	2	2	0	0
2016080700511	DJI_0051 (2).dng	2016-08-07T10:54:07	2016-08-07	10:54:07	66	4.6628N	65	54.9988W	48.825	8.804	2.8	0.002236	50412	NA	Y	Y	NA	0	0	definite	3	2	2	0	0
2016080700540	DJI_0054 (2).dng	2016-08-07T10:54:24	2016-08-07	10:54:24	66	4.6557N	65	54.9782W	48.725	9.007	2.8	0.001942	50413	NA	Y	Y	NA	0	0	definite	1	2	2	0	0	some faint lines on back behind blowholes
2016080700590	DJI_0059 (1).dng	2016-08-07T10:54:43	2016-08-07	10:54:43	66	4.6538N	65	54.9611W	49.025	9.171	2.8	0.001733	50414	NA	Y	Y	NA	0	0	definite	1	4	1	0	0
2016080700720	DJI_0072 (1).dng	2016-08-07T10:56:01	2016-08-07	10:56:01	66	4.5954N	65	54.9303W	48.925	9.023	2.8	0.001921	50415	NA	Y	Y	NA	0	0	definite	1	4	1	0	0
2016080700730	DJI_0073 (1).dng	2016-08-07T10:56:14	2016-08-07	10:56:14	66	4.5981N	65	54.9161W	48.925	9.25	2.8	0.001642	50416	6.26	Y	Y	NA	0	0	definite	1	2	2	0	0	some lines near mid-section
2016080700830	DJI_0083 (1).dng	2016-08-07T10:57:17	2016-08-07	10:57:17	66	4.5705N	65	54.9431W	49.225	8.945	2.8	0.002028	50417	NA	Y	Y	NA	0	0	definite	2	4	1	0	0
2016080700880	DJI_0088 (1).dng	2016-08-07T10:57:58	2016-08-07	10:57:58	66	4.5862N	65	54.8874W	49.325	9.234	2.8	0.00166	50418	NA	Y	Y	NA	0	0	definite	1	2	2	0	0	diatoms on flukes?
2.01608e+12	DJI_0124.dng	2016-08-07T11:16:34	2016-08-07	11:16:34	66	4.3081N	65	55.2724W	29.508	8.804	2.8	0.002236	50419	NA	Y	Y	NA	0	0	definite	2	4	1	0	0	>1/3 body sloughing
2016080701390	DJI_0139.dng	2016-08-07T11:18:29	2016-08-07	11:18:29	66	4.2379N	65	55.385W	43.208	8.734	2.8	0.002347	50420	NA	Y	Y	NA	0	0	definite	2	2	2	0	0	no streaks present
2.01608e+12	DJI_0129.dng	2016-08-07T11:16:53	2016-08-07	11:16:53	66	4.2833N	65	55.3029W	26.108				50421	NA	Y	Y	NA	0	0	definite	2	2	2	0	0	I do see what looks like very old streaks across the back but they are rather faintƒ.
2016080701490	DJI_0149.dng	2016-08-07T11:43:16	2016-08-07	11:43:16	66	3.3885N	65	56.912W	47.877	8.546	2.8	0.002673	50422	NA	Y	Y	NA	0	0	definite	1	1	1	0	0	>1/3 body sloughing
2.01608e+12	DJI_0170.dng	2016-08-07T14:54:26	2016-08-07	14:54:26	65	57.7568N	65	56.6976W	45.406	7.453	2.8	0.005706	50423	NA	Y	Y	NA	1	0	definite	1	1	1	0	0	Open mouth, lines present in centre of back and along right side
2016080701770	DJI_0177.dng	2016-08-07T15:19:09	2016-08-07	15:19:09	65	58.2644N	65	57.1012W	43.689	8.312	2.8	0.003145	50424	NA	Y	Y	NA	0	0	definite	3	2	2	0	0
2.01608e+12	DJI_0183.dng	2016-08-07T15:19:35	2016-08-07	15:19:35	65	58.2644N	65	57.0978W	43.489	8.203	2.8	0.003393	50425	NA	Y	Y	NA	0	0	definite	2	1	1	0	0
2.01608e+12	DJI_0189.dng	2016-08-07T15:20:05	2016-08-07	15:20:05	65	58.2707N	65	57.0788W	42.789				50426	NA	Y	Y	NA	0	0	definite	1	1	1	0	0
2016080702030	DJI_0203.dng	2016-08-07T15:26:27	2016-08-07	15:26:27	65	58.5045N	65	57.3033W	41.189	7.703	2.8	0.004798	50427	NA	Y	Y	NA	0	0	definite	3	4	1	0	0	thin short lines present on left side of body
2.01608e+12	DJI_0004 (5).dng	2016-08-07T16:00:47	2016-08-07	16:00:47	65	59.7254N	65	57.1126W	41.841				50428	NA	Y	Y	NA	9	0	definite	1	2	2	0	0	looks as though the mouth may be open
2016080702290	DJI_0229.dng	2016-08-07T15:33:07	2016-08-07	15:33:07	65	58.4972N	65	57.335W	46.285	7.367	2.8	0.006056	50429	NA	Y	Y	NA	0	0	definite	2	1	1	0	0	series of thin lines on back suggests recent rubbing
2.01608e+12	DJI_0270.dng	2016-08-07T15:43:05	2016-08-07	15:43:05	65	58.4447N	65	57.5126W	34.085				50430	NA	Y	Y	NA	0	0	definite	2	2	2	0	0	I don't see the streaksƒ
2016080702510	DJI_0251.dng	2016-08-07T15:39:44	2016-08-07	15:39:44	65	58.5217N	65	57.3459W	43.485	7.109	2.8	0.007242	50431	NA	Y	Y	NA	0	0	definite	1	1	1	0	0
2016080702630	DJI_0263.dng	2016-08-07T15:42:22	2016-08-07	15:42:22	65	58.4632N	65	57.4911W	43.185	7.125	2.8	0.007164	50432	NA	Y	Y	NA	0	0	definite	2	1	1	0	0
2.01608e+12	DJI_0004 (5).dng	2016-08-07T16:00:47	2016-08-07	16:00:47	65	59.7254N	65	57.1126W	41.841	7.382	2.8	0.005991	50433	NA	Y	Y	NA	0	0	definite	3	2	2	0	0
2016080700122	DJI_0012 (5).dng	2016-08-07T16:21:56	2016-08-07	16:21:56	66	0.3458N	65	57.4918W	44.378	6.789	2.8	0.009042	50434	NA	Y	Y	NA	0	0	definite	2	2	2	0	0
2.01608e+12	DJI_0009-6.dng	2016-08-11T12:59:52	2016-08-11	12:59:52	65	42.4811N	65	27.8532W	36.56	7.062	2.8	0.007481	50435	NA	Y	Y	NA	0	0	definite	2	1	1	0	0
2.01608e+12	DJI_0010-7.dng	2016-08-11T13:00:01	2016-08-11	13:00:01	65	42.48N	65	27.8256W	37.56				50436	NA	Y	Y	NA	0	0	definite	1	4	1	0	0
2016081100240	DJI_0024-7.dng	2016-08-11T13:17:03	2016-08-11	13:17:03	65	41.7846N	65	27.4828W	31.678	6.643	2.8	0.01	50437	NA	Y	Y	NA	0	0	prob	2	4	1	0	0	lots of streaks along the back
2016081100270	DJI_0027-7.dng	2016-08-11T13:25:42	2016-08-11	13:25:42	65	41.3321N	65	27.9853W	42.45	7.125	2.8	0.007164	50438	NA	Y	Y	NA	0	0	definite	2	4	1	0	0
2016081100430	DJI_0043-5.dng	2016-08-11T13:28:30	2016-08-11	13:28:30	65	41.1702N	65	27.9904W	38.15	6.929	2.8	0.008202	50439	NA	Y	Y	NA	0	0	prob	3	2	2	0	0	don't see any streaks
2016081200930	DJI_0093-4.dng	2016-08-12T14:10:10	2016-08-12	14:10:10	65	40.9286N	65	35.5989W	23.633	7.968	2.8	0.003991	50440	NA	Y	Y	NA	0	0	definite	1	2	2	0	0
2.01608e+12	DJI_0108.dng	2016-08-15T08:02:54	2016-08-15	08:02:54	65	55.7527N	65	34.0077W	32.061	9.25	2.8	0.001642	50441	NA	Y	Y	NA	0	0	definite	2	1	1	0	0
2.01608e+12	DJI_0105-4.dng	2016-08-15T08:02:45	2016-08-15	08:02:45	65	55.7523N	65	34.0127W	32.561				50442	NA	Y	Y	NA	1	0	definite	3	2	2	0	0	mouth looks open (esp on left side)
2016081501250	DJI_0125-4.dng	2016-08-15T09:09:49	2016-08-15	09:09:49	65	55.4743N	65	27.5783W	50.226	9.109	2.8	0.00181	50443	NA	Y	Y	NA	0	9	not confident	3	2	2	0	0	bround splotches on the rostrum
2016081602960	DJI_0296.dng	2016-08-16T10:28:10	2016-08-16	10:28:10	65	55.2087N	65	19.67W	63.796	7.421	2.8	0.005831	50444	NA	Y	Y	Y	0	0	definite	2	4	1	0	0
2.01608e+12	DJI_0014 (1).dng	2016-08-16T12:19:26	2016-08-16	12:19:26	65	55.2468N	65	17.4067W	55.052				50445	9.71	Y	Y	NA	0	0	definite	3	4	1	0	0	I think more than 2/3 body = sloughed skin
2.01608e+12	DJI_0013 (1).dng	2016-08-16T12:19:23	2016-08-16	12:19:23	65	55.247N	65	17.4077W	55.452				50446	NA	Y	Y	NA	0	0	definite	3	4	1	0	0
2.01608e+12	DJI_0004 (3).dng	2016-08-16T12:17:28	2016-08-16	12:17:28	65	55.2201N	65	17.5175W	59.652				50447	8.12	Y	Y	NA	0	0	prob	3	2	2	0	0
2.01608e+12	DJI_0021 (1).dng	2016-08-16T12:23:10	2016-08-16	12:23:10	65	55.3947N	65	16.8801W	54.552	9.226	2.8	0.001669	50448	NA	Y	Y	NA	0	0	definite	3	4	1	0	0
2.01608e+12	DJI_0021 (1).dng	2016-08-16T12:23:10	2016-08-16	12:23:10	65	55.3947N	65	16.8801W	54.552				50449	NA	Y	Y	NA	0	0	prob	2	2	2	0	0
2.01608e+12	DJI_0037 (1).dng	2016-08-16T12:38:27	2016-08-16	12:38:27	65	55.2093N	65	18.1783W	70.846	8.546	2.8	0.002673	50450	8.81	Y	Y	NA	0	0	prob	3	2	2	0	0	difficult to know whether there are streaks or not, but we know there are blotches
2.01608e+12	DJI_0204-2.dng	2016-08-19T07:27:47	2016-08-19	07:27:47	65	56.1563N	65	15.5761W	25.372				50451	NA	Y	Y	NA	0	0	prob	3	2	2	0	0	difficult to know whether there are streaks or not, but we know there are blotches
2016081901560	DJI_0156.dng	2016-08-19T05:43:27	2016-08-19	05:43:27	65	58.1868N	65	18.9063W	7.254	8.312	2.8	0.003145	50452	10.69	Y	Y	Y	0	0	definite	3	2	2	0	0
2.01608e+12	DJI_0169-2.dng	2016-08-19T06:13:15	2016-08-19	06:13:15	65	56.5708N	65	14.4464W	32.808	8.648	2.8	0.002492	50453	NA	Y	Y	NA	0	0	prob	3	2	2	0	0	difficult to know whether there are streaks or not, but we know there are blotches
2.01608e+12	DJI_0169-2.dng	2016-08-19T06:13:15	2016-08-19	06:13:15	65	56.5708N	65	14.4464W	32.808				50454	NA	Y	Y	NA	0	0	definite	3	2	2	0	0
2.01608e+12	DJI_0169-2.dng	2016-08-19T06:13:15	2016-08-19	06:13:15	65	56.5708N	65	14.4464W	32.808				50455	NA	Y	Y	NA	0	0	definite	3	2	2	0	0	difficult to know whether there are streaks or not, but we know there are blotches
2.01608e+12	DJI_0169-2.dng	2016-08-19T06:13:15	2016-08-19	06:13:15	65	56.5708N	65	14.4464W	32.808				50456	NA	Y	Y	NA	0	0	not confident	3	2	2	0	0	difficult to know whether there are streaks or not, but we know there are blotches
2016081901980	DJI_0198-2.dng	2016-08-19T07:08:52	2016-08-19	07:08:52	65	56.0404N	65	15.557W	17.257	8.601	2.8	0.002574	50457	10.34	Y	Y	Y	0	0	definite	2	2	2	0	0
2.01608e+12	DJI_0204-2.dng	2016-08-19T07:27:47	2016-08-19	07:27:47	65	56.1563N	65	15.5761W	25.372	8.414	2.8	0.002931	50458	NA	Y	Y	NA	0	0	definite	3	2	2	0	0	difficult to know whether there are streaks or not, but we know there are blotches
2016081902200	DJI_0220-2.dng	2016-08-19T08:19:45	2016-08-19	08:19:45	65	57.2009N	65	23.5035W	13.637	9.492	2.8	0.001388	50459	11.42	Y	Y	Y	0	0	definite	3	2	2	0	0
2016082600260	DJI_0026 (3).dng	2016-08-26T05:39:43	2016-08-26	05:39:43	65	54.2051N	65	31.4579W	37.617	8.109	2.8	0.003621	50460	12.4	Y	Y	Y	0	0	prob	2	4	1	0	0	>2/3 body sloughed with wide streaks before tail stock and on left side post blow holes
2016082600401	DJI_0040-8.dng	2016-08-26T07:19:33	2016-08-26	07:19:33	65	56.7895N	65	23.9618W	44.804	7.117	2.8	0.007202	50461	12.61	Y	Y	NA	0	0	definite	2	4	1	0	0	old streaks across back?
2016082702750	DJI_0275 (1).dng	2016-08-27T11:20:29	2016-08-27	11:20:29	65	53.2286N	65	22.5512W	48.296	8.898	2.8	0.002095	50462	NA	Y	Y	Y	0	0	definite	2	2	2	0	0	difficult to know whether there are streaks or not, but we know there are blotches
2.01608e+12	DJI_0316.dng	2016-08-27T14:00:33	2016-08-27	14:00:33	65	47.5882N	65	28.0361W	21.232				50463	NA	Y	Y	NA	0	0	definite	3	3	3	0	0
2016082703230	DJI_0323.dng	2016-08-27T14:01:59	2016-08-27	14:01:59	65	47.5335N	65	28.0426W	44.132	7.765	2.8	0.004595	50464	NA	Y	Y	NA	0	0	prob	2	2	2	0	0
2016082803350	DJI_0335.dng	2016-08-28T08:07:48	2016-08-28	08:07:48	65	54.8486N	65	26.6187W	63.756	9.242	2.8	0.001651	50465	NA	Y	Y	NA	0	0	definite	3	4	1	0	0	>2/3 body sloughed with wide streaks across back
2016082803470	DJI_0347.dng	2016-08-28T08:23:11	2016-08-28	08:23:11	65	55.6267N	65	26.4804W	67.681	9.289	2.8	0.001598	50466	NA	Y	Y	NA	0	0	prob	2	2	2	0	0	Are those diatoms on the lips?
2016082804210	DJI_0421.dng	2016-08-28T10:43:03	2016-08-28	10:43:03	65	58.6295N	65	3.2749W	64.556	9.179	2.8	0.001724	50467	11.28	Y	Y	Y	0	0	definite	1	2	2	0	0
2.01608e+12	DJI_0447.dng	2016-08-28T13:16:00	2016-08-28	13:16:00	66	5.7803N	64	52.0819W	61.578				50468	NA	Y	Y	NA	0	0	definite	2	2	2	0	0
2.01608e+12	DJI_0447.dng	2016-08-28T13:16:00	2016-08-28	13:16:00	66	5.7803N	64	52.0819W	61.578				50469	NA	Y	Y	NA	0	0	definite	3	2	2	0	0
2.01608e+12	DJI_0445.dng	2016-08-28T13:15:52	2016-08-28	13:15:52	66	5.7769N	64	52.0988W	59.178	8.812	2.8	0.002224	50470	NA	Y	Y	NA	0	0	not confident	3	2	2	0	0	difficult to know whether there are streaks or not, but we know there are blotches
2.01608e+12	DJI_0466.dng	2016-08-28T14:03:55	2016-08-28	14:03:55	66	5.1655N	64	46.5381W	65.794				50471	NA	Y	Y	NA	0	0	not confident	1	2	2	0	0	conservative
2.01608e+12	DJI_0466.dng	2016-08-28T14:03:55	2016-08-28	14:03:55	66	5.1655N	64	46.5381W	65.794	9.132	2.8	0.001781	50472	NA	Y	Y	NA	0	0	prob	2	1	1	0	0
2016082804720	DJI_0472.dng	2016-08-28T14:16:52	2016-08-28	14:16:52	66	5.9308N	64	46.0651W	42.339	8.421	2.8	0.002915	50473	NA	Y	Y	NA	0	0	not confident	1	2	2	0	0	can only see blotches, no streaks
2.01608e+12	DJI_0475.dng	2016-08-28T14:17:20	2016-08-28	14:17:20	66	5.9928N	64	46.1107W	58.539	8.031	2.8	0.003822	50474	NA	Y	Y	NA	0	0	definite	2	1	1	0	0	~1/3 body sloughing
2.01608e+12	DJI_0479.dng	2016-08-28T14:17:56	2016-08-28	14:17:56	66	6.027N	64	46.107W	58.539				50475	NA	Y	Y	NA	0	0	not confident	NA	NA	NA	0	0
2.01608e+12	DJI_0488.dng	2016-08-28T14:18:52	2016-08-28	14:18:52	66	6.0668N	64	46.1293W	60.139				50476	NA	Y	Y	NA	0	0	definite	3	4	1	0	0
2.01608e+12	DJI_0516.dng	2016-08-29T10:25:29	2016-08-29	10:25:29	66	4.0547N	64	52.217W	25.122	10.054	2.8	0.00094	50477	NA	Y	Y	NA	0	0	definite	2	2	2	0	0	conservative mudamt=1
2.01608e+12	DJI_0516.dng	2016-08-29T10:25:29	2016-08-29	10:25:29	66	4.0547N	64	52.217W	25.122				50478	NA	Y	Y	NA	0	0	definite	1	1	1	0	0
2016082905270	DJI_0527.dng	2016-08-29T11:18	2016-08-29	11:18:18	66	2.9413N	64	58.945W	20.418	9.664	2.8	0.001232	50479	11.05	Y	Y	NA	0	0	definite	3	2	2	0	0
2016082905380	DJI_0538.dng	2016-08-29T11:43:43	2016-08-29	11:43:43	66	2.0663N	65	0.9663W	13.103	8.812	2.8	0.002224	50480	NA	Y	Y	NA	0	0	not confident	NA	NA	NA	0	0
2016082905410	DJI_0541.dng	2016-08-29T11:47:49	2016-08-29	11:47:49	66	1.9858N	65	1.613W	7.119	8.968	2.8	0.001995	50481	11.1	Y	Y	NA	0	0	prob	3	2	2	0	0
2016082905660	DJI_0566.dng	2016-08-29T12:43:25	2016-08-29	12:43:25	66	0.6629N	65	9.1049W	6.766	9.593	2.8	0.001294	50482	14.22	Y	Y	Y	0	0	definite	3	2	2	0	0
2016082905750	DJI_0575.dng	2016-08-29T13:29:40	2016-08-29	13:29:40	65	58.0396N	65	7.7912W	8.611	8.843	2.8	0.002176	50483	12.99	Y	Y	Y	0	0	definite	2	4	1	0	0	lines across the back
2016081901430	DJI_0143-4.dng	2016-08-19T04:29:33	2016-08-19	04:29:33	65	54.8416N	65	28.4482W	15.817	7.414	2.8	0.005863	50484	9.96	Y	Y	Y	0	0	definite	3	4	1	0	0
2016081600320	DJI_0032 (1).dng	2016-08-16T12:23:55	2016-08-16	12:23:55	65	55.4N	65	16.9058W	54.452	9.492	2.8	0.001388	50485	NA	Y	Y	NA	0	0	prob	1	4	1	0	0
2016080701970	DJI_0197.dng	2016-08-07T15:25:58	2016-08-07	15:25:58	65	58.4734N	65	57.3079W	41.589	7.304	2.8	0.006325	50486	NA	Y	Y	NA	0	0	definite	2	1	1	0	0	series of thin lines on right side on the tailstock and above (ends near pec flipper). This also looks like the rock looks like a candidate rubbing rockƒ

## Sheet: Sheet2
whale_ID	Date	Time	Length (m)	Mouth	Sloughing amount	Sloughing type
50405	2016-08-07	10:55:38	NA	0	3	2
50406	2016-08-07	10:12:49	NA	0	1	2
50407	2016-08-07	14:54:06	NA	1	1	2
50408	2016-08-07	10:46:26	NA	0	1	2
50409	2016-08-07	10:51:19	NA	0	2	1
50410	2016-08-07	10:51:39	8.69	0	1	2
50411	2016-08-07	10:52:03	NA	0	2	2
50412	2016-08-07	10:54:07	NA	0	3	2
50413	2016-08-07	10:54:24	NA	0	1	2
50414	2016-08-07	10:54:43	NA	0	1	1
50415	2016-08-07	10:56:01	NA	0	1	1
50416	2016-08-07	10:56:14	6.26	0	1	2
50417	2016-08-07	10:57:17	NA	0	2	1
50418	2016-08-07	10:57:58	NA	0	1	2
50419	2016-08-07	11:16:34	NA	0	2	1
50420	2016-08-07	11:18:29	NA	0	2	2
50421	2016-08-07	11:16:53	NA	0	2	2
50422	2016-08-07	11:43:16	NA	0	1	1
50423	2016-08-07	14:54:26	NA	1	1	1
50424	2016-08-07	15:19:09	NA	0	3	2
50425	2016-08-07	15:19:35	NA	0	2	1
50426	2016-08-07	15:20:05	NA	0	1	1
50427	2016-08-07	15:26:27	NA	0	3	1
50428	2016-08-07	16:00:47	NA	9	1	2
50429	2016-08-07	15:33:07	NA	0	2	1
50430	2016-08-07	15:43:05	NA	0	2	2
50431	2016-08-07	15:39:44	NA	0	1	1
50432	2016-08-07	15:42:22	NA	0	2	1
50433	2016-08-07	16:00:47	NA	0	3	2
50434	2016-08-07	16:21:56	NA	0	2	2
50435	2016-08-11	12:59:52	NA	0	2	1
50436	2016-08-11	13:00:01	NA	0	1	1
50437	2016-08-11	13:17:03	NA	0	2	1
50438	2016-08-11	13:25:42	NA	0	2	1
50439	2016-08-11	13:28:30	NA	0	3	2
50440	2016-08-12	14:10:10	NA	0	1	2
50441	2016-08-15	08:02:54	NA	0	2	1
50442	2016-08-15	08:02:45	NA	1	3	2
50443	2016-08-15	09:09:49	NA	0	3	2
50444	2016-08-16	10:28:10	NA	0	2	1
50445	2016-08-16	12:19:26	9.71	0	3	1
50446	2016-08-16	12:19:23	NA	0	3	1
50447	2016-08-16	12:17:28	8.12	0	3	2
50448	2016-08-16	12:23:10	NA	0	3	1
50449	2016-08-16	12:23:10	NA	0	2	2
50450	2016-08-16	12:38:27	8.81	0	3	2
50451	2016-08-19	07:27:47	NA	0	3	2
50452	2016-08-19	05:43:27	10.69	0	3	2
50453	2016-08-19	06:13:15	NA	0	3	2
50454	2016-08-19	06:13:15	NA	0	3	2
50455	2016-08-19	06:13:15	NA	0	3	2
50456	2016-08-19	06:13:15	NA	0	3	2
50457	2016-08-19	07:08:52	10.34	0	2	2
50458	2016-08-19	07:27:47	NA	0	3	2
50459	2016-08-19	08:19:45	11.42	0	3	2
50460	2016-08-26	05:39:43	12.4	0	2	1
50461	2016-08-26	07:19:33	12.61	0	2	1
50462	2016-08-27	11:20:29	NA	0	2	2
50463	2016-08-27	14:00:33	NA	0	3	3
50464	2016-08-27	14:01:59	NA	0	2	2
50465	2016-08-28	08:07:48	NA	0	3	1
50466	2016-08-28	08:23:11	NA	0	2	2
50467	2016-08-28	10:43:03	11.28	0	1	2
50468	2016-08-28	13:16:00	NA	0	2	2
50469	2016-08-28	13:16:00	NA	0	3	2
50470	2016-08-28	13:15:52	NA	0	3	2
50471	2016-08-28	14:03:55	NA	0	1	2
50472	2016-08-28	14:03:55	NA	0	2	1
50473	2016-08-28	14:16:52	NA	0	1	2
50474	2016-08-28	14:17:20	NA	0	2	1
50475	2016-08-28	14:17:56	NA	0	NA	NA
50476	2016-08-28	14:18:52	NA	0	3	1
50477	2016-08-29	10:25:29	NA	0	2	2
50478	2016-08-29	10:25:29	NA	0	1	1
50479	2016-08-29	11:18:18	11.05	0	3	2
50480	2016-08-29	11:43:43	NA	0	NA	NA
50481	2016-08-29	11:47:49	11.1	0	3	2
50482	2016-08-29	12:43:25	14.22	0	3	2
50483	2016-08-29	13:29:40	12.99	0	2	1
50484	2016-08-19	04:29:33	9.96	0	3	1
50485	2016-08-16	12:23:55	NA	0	1	1
50486	2016-08-07	15:25:58	NA	0	2	1
50487	2016-08-27	14:00:33	NA	0	2	2
